# Supplementary material for: Development and validation of a novel blending machine learning model for hospital mortality prediction in ICU patients with Sepsis
Source: BioData Min. 2021 Aug 16;14:40. doi: 10.1186/s13040-021-00276-5 (PMC8365981; doi:10.1186/s13040-021-00276-5)
Supplement: Supplementary file 2 — Additional file 2. [file 13040_2021_276_MOESM2_ESM.csv]

	patientunitstayid
0	159036
1	162236
2	167214
3	185826
4	205112
5	209483
6	212649
7	213586
8	219222
9	227604
10	230638
11	238762
12	246647
13	248581
14	249082
15	258051
16	261346
17	264849
18	276504
19	279624
20	300532
21	308218
22	315596
23	317961
24	318321
25	320704
26	321394
27	329531
28	337490
29	340247
30	341322
31	349313
32	351086
33	352621
34	358327
35	359179
36	366136
37	382413
38	389167
39	395768
40	396317
41	398061
42	398094
43	402601
44	409133
45	438626
46	444171
47	444669
48	447200
49	450498
50	467126
51	472050
52	472338
53	490485
54	493272
55	494424
56	510744
57	513313
58	521886
59	523105
60	524640
61	527318
62	528985
63	547273
64	578521
65	585312
66	611488
67	614481
68	653457
69	657101
70	677567
71	681788
72	697391
73	708823
74	714259
75	725907
76	741509
77	750979
78	757368
79	769926
80	782031
81	815756
82	820674
83	837654
84	847942
85	855039
86	861565
87	878050
88	880310
89	890145
90	898024
91	905800
92	907484
93	916825
94	943730
95	945846
96	948052
97	955182
98	959575
99	962287
100	966342
101	968356
102	968537
103	970782
104	972801
105	973000
106	974059
107	975202
108	978761
109	979268
110	985755
111	1006705
112	1012802
113	1051722
114	1059918
115	1061149
117	1062121
118	1062354
119	1062643
120	1063643
121	1066192
122	1068417
123	1077994
124	1080125
125	1081179
126	1084536
127	1086970
128	1088475
129	1099147
130	1102606
131	1114846
132	1120344
133	1123749
134	1133629
135	1139215
136	1142082
137	1142228
138	1145011
139	1151631
140	1155680
141	1155709
142	1165207
143	1167862
144	1184971
145	1187390
146	1199597
147	1204698
148	1242629
149	1246332
150	1262410
151	1266989
152	1269681
153	1270397
154	1272268
155	1299289
156	1299437
157	1303330
158	1310301
159	1316136
160	1325293
161	1356631
162	1357814
163	1359581
164	1437961
165	1469801
166	1475930
167	1486306
168	1493873
169	1514781
170	1532208
171	1535587
172	1554801
173	1561984
174	1562841
175	1565072
176	1565553
177	1566332
178	1568671
179	1575907
180	1581450
181	1582640
182	1586356
183	1588864
184	1590372
185	1590882
186	1598919
187	1613084
188	1623820
189	1631602
190	1649960
191	1658442
192	1660769
193	1676765
194	1686473
195	1698099
196	1714049
197	1731977
198	1739286
199	1741670
200	1747583
201	1749031
202	1758959
203	1759131
204	1770612
205	1793563
206	1803716
207	1804155
208	1805454
209	1810937
210	1816142
211	1820993
212	1828592
213	1829172
214	1833753
215	1836350
216	1841049
217	1848175
218	1849987
219	1852687
220	1852926
221	1978627
222	2007055
223	2012306
224	2042313
225	2044946
226	2118192
227	2172422
228	2303503
229	2316605
230	2376502
231	2395100
232	2434199
233	2446116
234	2459966
235	2467277
236	2469996
237	2488693
238	2572369
239	2577197
240	2587160
241	2592344
242	2593060
243	2608405
244	2608714
245	2609143
246	2613471
247	2626384
248	2638708
249	2643582
250	2672568
251	2673508
252	2674132
253	2681849
254	2683454
255	2685977
256	2697137
257	2705640
258	2709327
259	2718262
260	2719585
261	2720126
262	2721633
263	2723988
264	2725640
265	2728459
266	2729735
267	2737762
268	2739209
269	2746242
270	2752532
271	2754611
272	2769390
273	2771682
274	2776245
275	2779447
276	2783648
277	2794410
278	2798797
279	2801790
280	2811994
281	2812214
282	2813258
283	2818641
284	2829686
285	2835053
286	2837707
287	2837720
288	2840878
289	2841636
290	2843874
291	2844486
292	2856390
293	2861780
294	2879728
295	2880837
296	2887606
297	2908804
298	2911431
299	2925409
300	2965535
301	3005196
302	3006676
303	3007354
304	3011992
305	3012440
306	3014435
307	3018826
308	3019931
310	3035874
311	3041110
312	3050876
313	3051303
314	3051489
315	3057048
316	3059545
317	3060382
318	3060632
319	3069679
320	3075190
321	3075480
322	3085822
323	3088043
324	3092311
325	3094918
326	3107055
327	3108336
328	3108974
329	3113366
330	3118200
331	3126088
332	3132026
333	3132720
334	3133493
335	3134664
336	3135353
337	3138176
338	3138743
339	3140122
340	3141527
341	3142212
342	3143020
343	3144546
344	3150433
345	3154928
346	3154999
347	3155119
348	3155159
349	3155792
350	3156099
351	3156241
352	3156604
353	3157542
354	3160010
355	3175924
356	3179191
357	3190667
358	3196583
359	3197328
360	3197652
361	3200881
362	3202855
363	3203581
364	3212847
365	3216153
366	3220924
367	3223356
368	3223580
369	3226502
370	3236539
371	3237476
372	3237596
373	3240672
374	3241727
375	3328901
376	3329203
377	3331215
378	3333208
379	3334530
380	3335036
381	3337920
382	3338501
383	3340499
384	3340609
385	3341168
386	3341868
387	3342032
388	3342653
389	3346930
390	3352533
391	3352721
392	1080269
393	947395
394	1746179
395	1523381
396	151801
397	156080
398	169047
399	169232
400	174012
401	175777
402	183491
403	186574
404	208475
405	209064
406	212908
407	215518
408	215939
409	226210
410	227944
411	243061
412	256185
413	257520
414	270216
415	273140
416	278022
417	281219
418	282437
419	290988
420	291377
421	300132
422	307188
423	308237
424	318345
425	323437
426	328732
427	341237
428	350620
429	350819
430	360133
431	365598
432	367021
433	370835
434	382236
435	416103
436	423962
437	425751
438	431457
439	434916
440	440055
441	442593
442	451316
443	471686
444	473556
445	475403
446	479057
447	480987
448	481159
449	483826
450	485161
451	486108
452	501281
453	503778
454	508804
455	512162
456	515208
457	528429
458	528634
459	537053
460	537248
461	553437
462	565847
463	567251
464	571425
465	609373
466	640008
467	651787
468	652111
469	657364
470	657891
471	670664
472	674039
473	692355
474	702973
475	748186
476	748232
477	750813
478	757240
479	758304
480	762094
481	762472
482	764013
483	781409
484	812430
485	824060
486	840636
487	853371
488	856289
489	869753
490	884056
491	908647
492	938745
493	943800
494	961376
495	968046
496	975178
497	978535
498	979121
499	989150
500	1011289
501	1019647
502	1022770
503	1042845
504	1055724
506	1061363
507	1062049
508	1068783
509	1071387
510	1073809
511	1074110
512	1078580
513	1089995
514	1091080
515	1091743
516	1100887
517	1103430
518	1106752
519	1107238
520	1108293
521	1110883
522	1117633
523	1118429
524	1121710
525	1122010
526	1122994
527	1129073
528	1130973
529	1132950
530	1137701
531	1139027
532	1146189
533	1151531
534	1153376
535	1153377
536	1164120
537	1192487
538	1215180
539	1224426
540	1242001
541	1250894
542	1258989
543	1260334
544	1263937
545	1273518
546	1279537
547	1292402
548	1310476
549	1315664
550	1320741
551	1345987
552	1434391
553	1447633
554	1454253
555	1454449
556	1459680
557	1485512
558	1486937
559	1507088
560	1530727
561	1547197
562	1554382
563	1558671
564	1564794
565	1566842
566	1571678
567	1573229
568	1574642
569	1575355
570	1591778
571	1592254
572	1592269
573	1592800
574	1618873
575	1621073
576	1621962
577	1631265
578	1638816
579	1648454
580	1659434
581	1666528
582	1677154
583	1699614
584	1707415
585	1709471
586	1716103
587	1716398
588	1724575
589	1729694
590	1729959
591	1731255
592	1736768
593	1739266
594	1761163
595	1763096
596	1765858
597	1770663
598	1771551
599	1782008
600	1791804
601	1794745
602	1795704
603	1797710
604	1801615
605	1811730
606	1821395
607	1830089
608	1837638
609	1839490
610	1841601
611	1842765
612	1848318
613	1855900
614	2020612
615	2136589
616	2148076
617	2162694
618	2191564
619	2284851
620	2297139
621	2304417
622	2365040
623	2368904
624	2412496
625	2434107
626	2435887
627	2456524
628	2466318
629	2469370
630	2482158
631	2485648
632	2490558
633	2496937
634	2500588
635	2518234
636	2573563
637	2575892
638	2578272
639	2590074
640	2593434
641	2597626
642	2613517
643	2614721
644	2616833
645	2621526
646	2626003
647	2635603
648	2669315
649	2669358
650	2677292
651	2683576
652	2690323
653	2702824
654	2705671
655	2710892
656	2712423
657	2721926
658	2724895
659	2737984
660	2744051
661	2744179
662	2746170
663	2750083
664	2769208
665	2775537
666	2776886
667	2777082
668	2778277
669	2779005
670	2792448
671	2801396
672	2804052
673	2804864
674	2805195
675	2809062
676	2809154
677	2812236
678	2817159
679	2818557
680	2826192
681	2834634
682	2848708
683	2852636
684	2862550
685	2869938
686	2869969
687	2872360
688	2875828
689	2881102
690	2881334
691	2898343
692	2903178
693	2909918
694	2993503
695	2996383
696	2997706
697	3005419
698	3008110
699	3010545
700	3011133
701	3012943
702	3013476
703	3015565
704	3016203
705	3017983
706	3022994
707	3024711
708	3026780
709	3028617
710	3031035
711	3034967
712	3036175
713	3038212
714	3038548
715	3039893
716	3043849
717	3050584
718	3050952
719	3053471
720	3056959
721	3057411
722	3058684
723	3059960
724	3060505
725	3064077
726	3073898
727	3078926
728	3080351
729	3087708
730	3090856
731	3093675
732	3096576
733	3099022
734	3105126
735	3105984
736	3124364
737	3124627
738	3130120
739	3133508
740	3133785
741	3134824
742	3135068
743	3135172
744	3135193
745	3135983
746	3138867
747	3139068
748	3140877
749	3141504
750	3144070
751	3144092
752	3146400
753	3146924
754	3148719
755	3149317
756	3150813
757	3152457
758	3152516
759	3152763
760	3152771
761	3155499
762	3167193
763	3171436
764	3194844
765	3197443
766	3205162
767	3205238
768	3205292
769	3207325
770	3218590
771	3222599
772	3223259
773	3229997
774	3234129
775	3240604
776	3240661
777	3245167
778	3245591
779	3246053
780	3333794
781	3337710
782	3339863
783	3341357
784	3344236
785	3344256
786	3344662
787	3346413
788	3348836
789	1128919
790	1091582
791	1521448
792	314184
793	1746258
794	2994884
795	150004
796	151179
797	160084
798	164783
799	165762
800	173310
801	173672
802	183562
803	193917
804	227679
805	240321
806	241865
807	257105
808	262893
809	263352
810	268728
811	278699
812	281110
813	282833
814	290126
815	295141
816	316957
817	330483
818	333768
819	334772
820	336740
821	349079
822	357122
823	371594
824	372766
825	381513
826	387270
827	389692
828	409299
829	410537
830	412911
831	414146
832	417062
833	418014
834	425651
835	434457
836	439602
837	449712
838	463995
839	464418
840	467092
841	482487
842	482631
843	486034
844	508974
845	513589
846	527532
847	533704
848	573124
849	588791
850	589472
851	591094
852	593193
853	629546
854	638875
855	645162
856	659473
857	671937
858	674739
859	713310
860	736376
861	756673
862	758014
863	761583
864	782347
865	813614
866	814589
867	824071
868	840710
869	859207
870	893529
871	895584
872	898291
873	918885
874	930548
875	939222
876	958554
877	959514
878	961127
879	967556
880	967895
881	968098
882	968811
883	969107
884	970317
885	971334
886	975351
887	976301
888	977352
889	997967
890	1006632
891	1021566
892	1033399
893	1048728
894	1055411
895	1063090
896	1063290
897	1064926
898	1069568
899	1076909
900	1081023
901	1085585
902	1088754
903	1094648
904	1095564
905	1098844
906	1099034
907	1099513
908	1100622
909	1108060
910	1108554
911	1108568
912	1109534
913	1111859
914	1113193
915	1118133
916	1125778
917	1132923
918	1133028
919	1134640
920	1144073
921	1146198
922	1163532
923	1175659
924	1182629
925	1183831
926	1191606
927	1199953
928	1201012
929	1201915
930	1228068
931	1238764
932	1263662
933	1282787
934	1289980
935	1293027
936	1295240
937	1333845
938	1439965
939	1444154
940	1444174
941	1445572
942	1462802
943	1466287
944	1467158
945	1468123
946	1480779
947	1490969
948	1520077
949	1534974
950	1551939
951	1558110
952	1564023
953	1567746
954	1571270
955	1573042
956	1585566
957	1587455
958	1591183
959	1593287
960	1625273
961	1651044
962	1659862
963	1661977
964	1670367
965	1680194
966	1681046
967	1695525
968	1695827
969	1704142
970	1718253
971	1718610
972	1722227
973	1722299
974	1729315
975	1733316
976	1738836
977	1751140
978	1753338
979	1756720
980	1771345
981	1771951
982	1773103
983	1776138
984	1779902
985	1781885
986	1783092
987	1793628
988	1793642
989	1798768
990	1799277
991	1801891
992	1805312
993	1808701
994	1811964
995	1812824
996	1817672
997	1820908
998	1826682
999	1833530
1000	1840143
1001	1840463
1002	1846333
1003	1846439
1004	1849218
1005	1981168
1006	2008203
1007	2031443
1008	2038078
1009	2075650
1010	2076288
1011	2233049
1012	2283660
1013	2287916
1014	2296406
1015	2304397
1016	2316548
1017	2320608
1018	2336717
1019	2386493
1020	2389237
1021	2415354
1022	2430529
1023	2445328
1024	2452416
1025	2477642
1026	2505196
1027	2505490
1028	2525696
1029	2578031
1030	2578822
1031	2582153
1032	2584778
1033	2585549
1034	2588375
1035	2590699
1036	2592203
1037	2593403
1038	2596163
1039	2629944
1040	2672498
1041	2673378
1042	2676465
1043	2678651
1044	2680303
1045	2689943
1046	2696556
1047	2701032
1048	2703047
1049	2703233
1050	2704057
1051	2715951
1052	2718221
1053	2722586
1054	2726231
1055	2733889
1056	2734829
1057	2737900
1058	2747055
1059	2753430
1060	2762231
1061	2762351
1062	2764403
1063	2765559
1064	2769540
1065	2777116
1066	2784655
1067	2797054
1068	2804632
1069	2805027
1070	2806405
1071	2819985
1072	2823948
1073	2826629
1074	2836643
1075	2851097
1076	2852533
1077	2853485
1078	2854666
1079	2855395
1080	2862510
1081	2866230
1082	2870128
1083	2870948
1084	2882321
1085	2882467
1086	2884264
1087	2901728
1088	2965076
1089	2968776
1090	3013999
1091	3019027
1092	3019735
1093	3021857
1094	3026170
1095	3026261
1096	3027054
1097	3028654
1098	3029213
1099	3037196
1100	3041955
1101	3044743
1102	3046033
1103	3049491
1104	3051324
1105	3052259
1106	3057484
1107	3060834
1108	3061614
1109	3061825
1110	3065105
1111	3065937
1112	3076888
1113	3076903
1114	3078258
1115	3084039
1116	3087026
1117	3098453
1118	3100841
1119	3102418
1120	3102516
1121	3103521
1122	3104968
1123	3105644
1124	3106930
1125	3107819
1126	3108829
1127	3110384
1128	3115708
1129	3120213
1130	3120364
1131	3127944
1132	3129490
1133	3130675
1134	3131226
1135	3131752
1136	3133590
1137	3135611
1138	3135908
1139	3137405
1140	3138436
1141	3138802
1142	3139600
1143	3139661
1144	3142544
1145	3142698
1146	3144140
1147	3146023
1148	3147919
1149	3148490
1150	3150399
1151	3151440
1152	3153352
1153	3155803
1154	3159192
1155	3162886
1156	3165114
1157	3166584
1158	3172864
1159	3177752
1160	3178979
1161	3191289
1162	3214900
1163	3217630
1164	3223733
1165	3225136
1166	3225413
1167	3226328
1168	3234166
1169	3246280
1170	3246635
1171	3329830
1172	3330324
1173	3338403
1174	3338941
1175	3339333
1176	3341407
1177	3342504
1178	3348755
1179	2244334
1180	2346857
1181	3093761
1182	2996400
1183	1717666
1184	1755159
1185	145610
1186	151537
1187	156161
1188	156843
1189	157210
1190	193850
1191	197275
1192	217576
1193	223571
1194	232314
1195	235502
1196	258821
1197	260292
1198	260453
1199	260689
1200	260882
1201	266472
1202	276938
1203	286509
1204	291858
1205	300361
1206	308353
1207	324246
1208	330755
1209	339890
1210	347017
1211	364350
1212	367902
1213	380951
1214	382043
1215	384332
1216	386742
1217	395008
1218	401266
1219	401779
1220	403958
1221	412922
1222	418510
1223	425447
1224	430844
1225	430890
1226	433595
1227	434104
1228	450831
1229	454034
1230	460636
1231	482664
1232	498077
1233	506889
1234	511631
1235	525297
1236	533579
1237	536537
1238	541910
1239	587051
1240	600020
1241	601087
1242	620292
1243	639593
1244	647582
1245	668595
1246	675246
1247	686108
1248	700934
1249	708725
1250	716453
1251	724730
1252	789612
1253	804720
1254	827652
1255	830706
1256	857208
1257	884707
1258	885511
1259	920709
1260	921801
1261	924666
1262	925662
1263	937161
1264	940578
1265	946791
1266	959713
1267	961576
1268	969034
1269	970528
1270	973801
1271	975387
1272	975807
1273	976842
1274	978679
1275	1005225
1276	1006952
1277	1013407
1278	1052214
1279	1057604
1280	1058825
1281	1058920
1282	1061385
1283	1061653
1284	1064854
1285	1064907
1286	1068370
1287	1068775
1288	1079425
1289	1085057
1290	1092726
1291	1100520
1292	1111982
1293	1122326
1294	1123815
1295	1125520
1296	1125653
1297	1130361
1298	1132235
1299	1133033
1300	1136497
1301	1155580
1302	1175677
1303	1195468
1304	1213889
1305	1215346
1306	1222195
1307	1226362
1308	1230101
1309	1237384
1310	1241638
1311	1247134
1312	1266114
1313	1268509
1314	1268920
1315	1273609
1316	1290517
1317	1294189
1318	1308531
1319	1311489
1320	1318362
1321	1330371
1322	1335572
1323	1337977
1324	1349554
1325	1356380
1326	1433842
1327	1440925
1328	1457157
1329	1471584
1330	1475573
1331	1476441
1332	1509087
1333	1554147
1334	1556834
1335	1557306
1336	1557401
1337	1558309
1338	1562812
1339	1565304
1340	1566481
1341	1566888
1342	1568578
1343	1570523
1344	1573763
1345	1578119
1346	1580402
1347	1581174
1348	1582475
1349	1582913
1350	1587130
1351	1587550
1352	1588052
1353	1589880
1354	1590228
1355	1593396
1356	1593933
1357	1599316
1358	1606609
1359	1610344
1360	1612571
1361	1626381
1362	1632295
1363	1632476
1364	1640502
1365	1647638
1366	1648051
1367	1652272
1368	1658154
1369	1660223
1370	1668485
1371	1672506
1372	1675467
1373	1687982
1374	1693037
1375	1705106
1376	1708113
1377	1715358
1378	1721349
1379	1723075
1380	1729168
1381	1729737
1382	1731532
1383	1732869
1384	1736731
1385	1740094
1386	1741476
1387	1745747
1388	1753809
1389	1757206
1390	1764997
1391	1768082
1392	1776255
1393	1786367
1394	1792456
1395	1792822
1396	1793527
1397	1799145
1398	1807697
1399	1825936
1400	1840596
1401	1853328
1402	1859417
1403	2010072
1404	2014504
1405	2049763
1406	2057894
1407	2090207
1408	2106279
1409	2107504
1410	2142227
1411	2157990
1412	2167324
1413	2171787
1414	2181394
1415	2258697
1416	2331815
1417	2350517
1418	2387192
1419	2419998
1420	2432247
1421	2444857
1422	2462679
1423	2471529
1424	2493575
1425	2503083
1426	2514875
1427	2524004
1428	2527348
1429	2573013
1430	2573078
1431	2580176
1432	2595263
1433	2614813
1434	2625153
1435	2627230
1436	2627607
1437	2633341
1438	2634598
1439	2635266
1440	2637999
1441	2669529
1442	2680135
1443	2682961
1444	2686258
1445	2688942
1446	2697456
1447	2705425
1448	2707360
1449	2711194
1450	2712159
1451	2721226
1452	2722980
1453	2731501
1454	2731803
1455	2740880
1456	2741537
1457	2743975
1458	2752965
1459	2753258
1460	2753620
1461	2764244
1462	2766889
1463	2773974
1464	2774080
1465	2774779
1466	2789032
1467	2791133
1468	2793856
1469	2798260
1470	2802168
1471	2804204
1472	2807897
1473	2815248
1474	2855037
1475	2862988
1476	2863014
1477	2863026
1478	2871423
1479	2881649
1480	2883807
1481	2888298
1482	2898002
1483	2901037
1484	2901448
1485	2907790
1486	2910522
1487	2953761
1488	3021231
1489	3025874
1490	3031569
1491	3035675
1492	3036979
1493	3043384
1494	3045842
1495	3054091
1496	3059965
1497	3060537
1498	3063674
1499	3063709
1500	3082064
1501	3085146
1502	3085579
1503	3088610
1504	3095938
1505	3097240
1506	3108098
1507	3112412
1508	3118943
1509	3118964
1510	3123384
1511	3126729
1512	3131490
1513	3132359
1514	3132826
1515	3132983
1516	3134046
1517	3135843
1518	3136871
1519	3137401
1520	3138037
1521	3138860
1522	3140872
1523	3141526
1524	3143049
1525	3145124
1526	3145903
1527	3147806
1528	3149459
1529	3149555
1530	3150191
1531	3151054
1532	3152359
1533	3153227
1534	3153843
1535	3156302
1536	3156570
1537	3157499
1538	3157984
1539	3160468
1540	3163523
1541	3182040
1542	3188163
1543	3199871
1544	3203976
1545	3210982
1546	3220227
1547	3224991
1548	3225607
1549	3226157
1550	3227080
1551	3229331
1552	3234466
1553	3238306
1554	3245366
1555	3245989
1556	3329427
1557	3329958
1558	3335661
1559	3337001
1560	3338601
1561	3341355
1562	3342473
1563	3346192
1564	3346554
1565	3350153
1566	2334043
1567	522275
1568	1087032
1569	455345
1570	1102887
1571	141822
1572	161540
1573	165485
1574	167698
1575	167957
1576	177736
1577	190067
1578	197074
1579	200702
1580	200922
1581	202615
1582	210028
1583	211231
1584	214293
1585	216423
1586	223446
1587	236348
1588	240681
1589	252776
1590	265849
1591	268487
1592	283534
1593	291993
1594	292630
1595	307219
1596	321980
1597	329635
1598	339205
1599	342032
1600	360471
1601	379962
1602	386077
1603	386584
1604	393131
1605	417284
1606	417370
1607	446655
1608	447543
1609	449206
1610	456535
1611	457219
1612	485438
1613	492442
1614	501119
1615	503489
1616	505156
1617	505172
1618	507251
1619	514465
1620	514950
1621	517764
1622	518085
1623	518255
1624	553854
1625	565589
1626	580128
1627	583292
1628	590105
1629	608983
1630	609467
1631	615426
1632	645414
1633	658665
1634	662919
1635	680408
1636	698502
1637	699332
1638	722379
1639	768266
1640	770810
1641	772785
1642	868530
1643	885465
1644	886951
1645	901050
1646	963918
1647	966712
1648	967215
1649	969216
1650	969367
1651	969803
1652	970196
1653	973876
1654	974382
1655	975003
1656	975149
1657	977956
1658	978893
1659	979344
1660	980069
1661	980073
1662	989938
1663	998738
1664	998905
1665	1026596
1666	1030980
1667	1043253
1668	1043674
1669	1047049
1670	1064988
1671	1068297
1672	1077010
1673	1087264
1674	1092571
1675	1094828
1676	1096947
1677	1099554
1678	1099954
1679	1100956
1680	1104025
1681	1105779
1682	1108180
1683	1109617
1684	1110333
1685	1115425
1686	1118166
1687	1118509
1688	1118972
1689	1119288
1690	1122063
1691	1122727
1692	1122843
1693	1124333
1694	1124374
1695	1129899
1696	1135452
1697	1140473
1698	1143643
1699	1148093
1700	1155280
1701	1155805
1702	1158400
1703	1177158
1704	1181771
1705	1183045
1706	1193488
1707	1202556
1708	1205896
1709	1226075
1710	1244394
1711	1256829
1712	1261686
1713	1263624
1714	1270687
1715	1278604
1716	1286501
1717	1302532
1718	1302785
1719	1358786
1720	1454811
1721	1460619
1722	1477228
1723	1479693
1724	1489350
1725	1502448
1726	1506362
1727	1506580
1728	1506643
1729	1513614
1730	1514382
1731	1523413
1732	1524954
1733	1529649
1734	1559909
1735	1562932
1736	1564986
1737	1567061
1738	1571849
1739	1575819
1740	1576251
1741	1578240
1742	1578291
1743	1580481
1744	1580986
1745	1583108
1746	1583374
1747	1583883
1748	1584865
1749	1586157
1750	1586534
1751	1587208
1752	1587298
1753	1587647
1754	1589401
1755	1589627
1756	1590826
1757	1591679
1758	1593602
1759	1593789
1760	1594155
1761	1606536
1762	1622022
1763	1632080
1764	1633464
1765	1641618
1766	1663148
1767	1670425
1768	1671923
1769	1674629
1770	1694064
1771	1700112
1772	1718171
1773	1720368
1774	1722086
1775	1744052
1776	1747183
1777	1749743
1778	1750909
1779	1751107
1780	1751123
1781	1753280
1782	1753821
1783	1754402
1784	1758387
1785	1758756
1786	1767453
1787	1772196
1788	1776312
1789	1783547
1790	1787900
1791	1788593
1792	1788720
1793	1792455
1794	1792940
1795	1804517
1796	1811554
1797	1812128
1798	1813974
1799	1818980
1800	1825201
1801	1825835
1802	1831944
1803	1839158
1804	1847941
1805	1858565
1806	2138796
1807	2178968
1808	2316153
1809	2382398
1810	2385983
1811	2386923
1812	2391363
1813	2419247
1814	2423724
1815	2455279
1816	2455964
1817	2460055
1818	2469784
1819	2580419
1820	2581002
1821	2585642
1822	2586113
1823	2586570
1824	2590660
1825	2596906
1826	2607122
1827	2609946
1828	2612784
1829	2614882
1830	2621616
1831	2637963
1832	2642951
1833	2680217
1834	2685468
1835	2688321
1836	2688345
1837	2693552
1838	2696735
1839	2710820
1840	2713336
1841	2716823
1842	2720829
1843	2725394
1844	2728011
1845	2729329
1846	2735221
1847	2740090
1848	2741370
1849	2743105
1850	2743675
1851	2748221
1852	2749181
1853	2753801
1854	2762839
1855	2766996
1856	2769672
1857	2776345
1858	2778897
1859	2791385
1860	2793093
1861	2801240
1862	2802259
1863	2806641
1864	2810356
1865	2817574
1866	2817675
1867	2818134
1868	2823041
1869	2826416
1870	2826856
1871	2833056
1872	2842128
1873	2857155
1874	2859136
1875	2864112
1876	2864512
1877	2864774
1878	2865256
1879	2869328
1880	2872331
1881	2882845
1882	2887718
1883	2899876
1884	2939319
1885	2986234
1886	2998888
1887	3011679
1888	3012119
1889	3017558
1890	3018148
1891	3021705
1892	3027282
1893	3027426
1894	3031408
1895	3033397
1896	3037491
1897	3041233
1898	3050960
1899	3051399
1900	3053979
1901	3058381
1902	3059349
1903	3061098
1904	3064665
1905	3065084
1906	3077732
1907	3077785
1908	3081494
1909	3089392
1910	3093207
1911	3102306
1912	3104354
1913	3106684
1914	3108050
1915	3113794
1916	3125267
1917	3125827
1918	3128258
1919	3134342
1920	3134793
1921	3136458
1922	3136932
1923	3138823
1924	3139393
1925	3139981
1926	3140541
1927	3141556
1928	3143647
1929	3145652
1930	3147552
1931	3148045
1932	3150002
1933	3150832
1934	3150926
1935	3153564
1936	3154296
1937	3155338
1938	3155874
1939	3156597
1940	3157292
1941	3157311
1942	3158370
1943	3159612
1944	3161520
1945	3162188
1946	3170661
1947	3179376
1948	3201296
1949	3201556
1950	3203268
1951	3208333
1952	3213919
1953	3216731
1954	3217926
1955	3223417
1956	3237817
1957	3239704
1958	3247360
1959	3328727
1960	3334501
1961	3336084
1962	3338527
1963	3339799
1964	3342265
1965	3343082
1966	1117710
1967	2959812
1968	2298719
1969	2516796
1970	3154923
1971	1435353
1972	1759161
1973	1444874
1974	1069729
1975	1548501
1976	142209
1977	146133
1978	152365
1979	153141
1980	154945
1981	162499
1982	165682
1983	172477
1984	181766
1985	193140
1986	202554
1987	205393
1988	208543
1989	214734
1990	215734
1991	227952
1992	246953
1993	252835
1994	253658
1995	257421
1996	260830
1997	268729
1998	269403
1999	276487
2000	276851
2001	284608
[truncated: 10,559 more rows]
