# Supplementary material for: Development and validation of a novel blending machine learning model for hospital mortality prediction in ICU patients with Sepsis
Source: BioData Min. 2021 Aug 16;14:40. doi: 10.1186/s13040-021-00276-5 (PMC8365981; doi:10.1186/s13040-021-00276-5)
Supplement: Supplementary file 3 — Additional file 3. [file 13040_2021_276_MOESM3_ESM.csv]

	icustay_id
0	213503
1	257572
2	238023
3	220654
4	248153
5	226524
6	254153
7	275387
8	263084
9	227723
10	296509
11	227269
12	260118
13	204270
14	203011
15	291353
16	224220
17	251841
18	258958
19	256718
20	278366
21	202036
22	251681
23	213437
24	225209
25	270849
26	227994
27	275852
28	231879
29	247744
30	260828
31	248994
32	258391
33	238709
34	211828
35	263430
36	267738
37	267026
38	260192
39	207294
40	255533
41	205017
42	248696
43	239479
44	246574
45	249902
46	209343
47	201431
48	296763
49	270737
50	274806
51	250134
52	230616
53	287580
54	256152
55	255399
56	289173
57	205868
58	223744
59	275288
60	222626
61	258433
62	258506
63	240404
64	205861
65	222484
66	221295
67	283857
68	294727
69	271980
70	270198
71	269405
72	299093
73	266168
74	231262
75	245947
76	292841
77	267118
78	242985
79	232516
80	216306
81	278708
82	261099
83	273511
84	221734
85	240089
86	235264
87	228160
88	259515
89	283070
90	210012
91	294335
92	214618
93	266581
94	283913
95	251364
96	245084
97	283298
98	242545
99	245378
100	250769
101	208895
102	294345
103	295331
104	263243
105	280157
106	282846
107	236751
108	271465
109	224360
110	279002
111	216908
112	281167
113	223003
114	221169
115	217488
116	287094
117	258238
118	296363
119	232402
120	252315
121	232874
122	264514
123	263710
124	258352
125	295330
126	277120
127	229769
128	275832
129	202996
130	260391
131	207966
132	234455
133	207841
134	213863
135	233702
136	257705
137	233876
138	256643
139	218339
140	219324
141	225867
142	291294
143	220221
144	242855
145	265212
146	268405
147	278951
148	263280
149	277411
150	293114
151	218611
152	252242
153	297980
154	250865
155	245704
156	265806
157	213576
158	214247
159	245101
160	208841
161	277098
162	231647
163	262069
164	236438
165	264675
166	209185
167	230641
168	285346
169	205462
170	292792
171	245122
172	219248
173	220037
174	232333
175	274215
176	294213
177	271601
178	249568
179	296922
180	212678
181	214375
182	248653
183	210314
184	203243
185	206034
186	239495
187	207629
188	244377
189	205266
190	276932
191	245806
192	243138
193	239627
194	269068
195	204451
196	219860
197	204636
198	206184
199	213868
200	224115
201	205907
202	200361
203	233869
204	286188
205	258749
206	290933
207	249658
208	243874
209	252292
210	240312
211	257148
212	267836
213	252673
214	256775
215	285904
216	295921
217	223519
218	272468
219	280222
220	233402
221	218726
222	274494
223	244752
224	273119
225	284688
226	285940
227	213003
228	239623
229	290396
230	251919
231	203369
232	232907
233	273661
234	247249
235	225189
236	266844
237	293735
238	242232
239	257268
240	244033
241	202847
242	256943
243	237373
244	279265
245	236251
246	293264
247	248801
248	218117
249	215113
250	287261
251	286974
252	274373
253	221126
254	220644
255	283217
256	247260
257	270174
258	258493
259	235721
260	226552
261	281675
262	207668
263	218334
264	222165
265	261541
266	250900
267	245057
268	267172
269	293068
270	259445
271	266556
272	214997
273	253922
274	285845
275	279602
276	237223
277	249806
278	232105
279	299311
280	229729
281	288605
282	243716
283	271072
284	210721
285	239160
286	297168
287	204904
288	292657
289	296791
290	237125
291	277281
292	269415
293	223358
294	244894
295	289179
296	270358
297	216779
298	296150
299	270519
300	283878
301	231499
302	274783
303	232744
304	210912
305	204243
306	258051
307	292598
308	284533
309	227089
310	262597
311	240454
312	204167
313	250275
314	224009
315	268440
316	227321
317	240498
318	220859
319	208106
320	220774
321	294413
322	228007
323	283425
324	218008
325	264937
326	285933
327	230494
328	248138
329	222393
330	265845
331	235639
332	208107
333	284286
334	249941
335	206064
336	214210
337	265732
338	240849
339	241136
340	271350
341	251869
342	251248
343	295753
344	221099
345	267868
346	249718
347	265815
348	201962
349	238465
350	221321
351	238442
352	296302
353	299125
354	217815
355	254695
356	241062
357	211236
358	292683
359	239836
360	283590
361	266017
362	209142
363	224660
364	258959
365	286301
366	214149
367	258927
368	234562
369	220794
370	208666
371	233221
372	210266
373	210591
374	204777
375	214944
376	253679
377	278997
378	299113
379	285630
380	251930
381	283825
382	269775
383	270092
384	274503
385	249725
386	277389
387	283760
388	227536
389	223885
390	287999
391	267979
392	218254
393	203881
394	289149
395	286518
396	251834
397	245780
398	266438
399	244863
400	223598
401	200172
402	254034
403	236508
404	293118
405	264220
406	245420
407	240377
408	216550
409	280715
410	299490
411	268800
412	299509
413	243856
414	250789
415	210367
416	240097
417	216537
418	258471
419	208616
420	218685
421	205763
422	208480
423	258799
424	298527
425	237929
426	215553
427	296019
428	216011
429	294142
430	273761
431	249470
432	210185
433	265809
434	221609
435	248164
436	284264
437	209720
438	259946
439	256001
440	252524
441	289682
442	212469
443	249438
444	211298
445	225355
446	239898
447	204829
448	280728
449	257271
450	266767
451	240473
452	226031
453	298018
454	294019
455	230023
456	214248
457	220164
458	219987
459	295417
460	259676
461	228471
462	218344
463	292685
464	227955
465	205956
466	229658
467	268031
468	289826
469	227886
470	268126
471	267605
472	288884
473	286239
474	288087
475	275022
476	276422
477	208181
478	247391
479	255402
480	251461
481	207881
482	290250
483	255633
484	264957
485	211972
486	234842
487	249945
488	292402
489	201245
490	245920
491	224475
492	214189
493	234147
494	258157
495	226011
496	219885
497	256845
498	273729
499	279683
500	212599
501	273728
502	291334
503	261204
504	245895
505	229373
506	231296
507	202509
508	248945
509	219926
510	264109
511	251737
512	267383
513	226815
514	269115
515	288732
516	247861
517	269062
518	280133
519	254874
520	287327
521	268682
522	286384
523	276198
524	296135
525	279865
526	256279
527	235460
528	269236
529	269728
530	263270
531	290058
532	221720
533	257007
534	299734
535	214069
536	282855
537	201401
538	230917
539	239790
540	222355
541	290536
542	267450
543	248451
544	255486
545	202506
546	298238
547	263353
548	263437
549	286987
550	237226
551	256856
552	267714
553	200724
554	294309
555	270102
556	298892
557	257445
558	226006
559	215669
560	254500
561	271479
562	270404
563	256432
564	205508
565	294691
566	276944
567	210248
568	268129
569	238977
570	236896
571	272731
572	242582
573	218881
574	207141
575	281298
576	263179
577	260021
578	279082
579	245641
580	261394
581	299145
582	262338
583	211909
584	262265
585	200594
586	289151
587	245670
588	259725
589	265238
590	248887
591	223361
592	228866
593	272556
594	256627
595	215233
596	290736
597	225130
598	232038
599	219753
600	252018
601	289999
602	280492
603	262444
604	289180
605	278652
606	245741
607	221712
608	219068
609	218768
610	295660
611	221007
612	288765
613	293675
614	227987
615	224476
616	262685
617	277847
618	211946
619	261512
620	281839
621	290797
622	267760
623	248589
624	249908
625	242451
626	287010
627	272847
628	288263
629	247400
630	206149
631	263960
632	298696
633	219552
634	256560
635	260379
636	210992
637	254710
638	245121
639	229432
640	253329
641	205523
642	236806
643	277209
644	207543
645	270872
646	201233
647	213826
648	233895
649	220670
650	261267
651	280377
652	255296
653	287526
654	202019
655	247800
656	283595
657	225839
658	223997
659	235160
660	296538
661	297658
662	236842
663	210679
664	271702
665	220597
666	233111
667	218740
668	268624
669	255905
670	290964
671	229526
672	278242
673	235336
674	276678
675	250890
676	282627
677	207147
678	265199
679	272891
680	284619
681	271896
682	294948
683	228786
684	285131
685	276915
686	291682
687	258479
688	209831
689	296070
690	279832
691	226364
692	222468
693	269611
694	212319
695	227386
696	269496
697	206868
698	244980
699	292687
700	269230
701	265419
702	258514
703	275420
704	206075
705	290664
706	226474
707	236164
708	278473
709	249095
710	237569
711	204569
712	227347
713	212721
714	268873
715	240984
716	216582
717	246569
718	290105
719	245952
720	267789
721	256460
722	202916
723	211965
724	280906
725	238991
726	243651
727	215245
728	220009
729	222314
730	200535
731	266658
732	280812
733	237340
734	259695
735	226751
736	241599
737	226990
738	270932
739	248726
740	214532
741	272878
742	237760
743	246405
744	248744
745	273342
746	222548
747	250575
748	237804
749	296973
750	278088
751	222446
752	223369
753	218779
754	266885
755	219877
756	292819
757	280390
758	253012
759	288343
760	240465
761	253515
762	229115
763	243409
764	290627
765	291913
766	236326
767	211447
768	201342
769	235482
770	272047
771	298071
772	273072
773	218361
774	242899
775	224225
776	266275
777	272800
778	248218
779	288727
780	284192
781	273860
782	219622
783	231171
784	252409
785	239503
786	294630
787	221020
788	285858
789	280844
790	229816
791	208435
792	224932
793	277142
794	202766
795	292366
796	236359
797	225654
798	240067
799	227741
800	255616
801	229086
802	223108
803	232115
804	229601
805	227277
806	276394
807	249054
808	264764
809	215123
810	227210
811	280310
812	244260
813	224369
814	233055
815	204135
816	220759
817	297051
818	280608
819	292720
820	236282
821	259623
822	202622
823	276764
824	297412
825	274972
826	288868
827	256670
828	255359
829	217927
830	212323
831	239359
832	272576
833	275842
834	263452
835	211915
836	204626
837	282817
838	229470
839	206832
840	273933
841	295429
842	270976
843	248600
844	283666
845	228496
846	254440
847	293336
848	213018
849	245640
850	247970
851	208879
852	282020
853	280325
854	240745
855	238577
856	239161
857	282046
858	278150
859	269856
860	217494
861	212859
862	203931
863	202761
864	298727
865	249752
866	251346
867	219146
868	235056
869	231749
870	269406
871	254030
872	279115
873	236443
874	227492
875	284013
876	290448
877	284367
878	229696
879	270506
880	259766
881	222925
882	281188
883	287822
884	235486
885	294480
886	276462
887	232297
888	268849
889	235434
890	279951
891	218586
892	293073
893	255348
894	271794
895	256260
896	213069
897	219608
898	281483
899	215509
900	289313
901	271263
902	267932
903	223791
904	287119
905	204954
906	230888
907	205845
908	248540
909	263595
910	260332
911	281913
912	218342
913	225419
914	292103
915	275785
916	243467
917	276485
918	271168
919	282522
920	234632
921	280054
922	200907
923	227659
924	279481
925	219794
926	214103
927	262416
928	249232
929	284389
930	222663
931	237187
932	228477
933	222304
934	268525
935	200838
936	233506
937	235403
938	211184
939	247040
940	218288
941	219712
942	289545
943	282842
944	234100
945	224218
946	242109
947	218392
948	265532
949	259114
950	200569
951	251816
952	201702
953	213126
954	233017
955	248209
956	248342
957	290889
958	260608
959	292942
960	225008
961	268169
962	202862
963	208031
964	259456
965	261400
966	230519
967	250181
968	244939
969	299828
970	239976
971	235641
972	293856
973	243049
974	226918
975	212486
976	216777
977	296933
978	272683
979	218913
980	237432
981	250219
982	207909
983	245664
984	210661
985	236315
986	232219
987	236113
988	209633
989	291779
990	280314
991	251940
992	225558
993	262976
994	237117
995	269571
996	227178
997	283746
998	253878
999	250361
1000	270444
1001	254247
1002	228207
1003	237055
1004	219988
1005	242753
1006	209927
1007	226679
1008	206310
1009	250217
1010	242174
1011	272331
1012	290577
1013	200387
1014	226218
1015	278523
1016	277919
1017	245561
1018	264789
1019	285859
1020	263864
1021	226705
1022	273993
1023	258351
1024	271673
1025	219167
1026	264522
1027	240608
1028	231837
1029	273083
1030	210541
1031	252478
1032	277546
1033	225687
1034	244243
1035	280877
1036	277715
1037	272396
1038	220992
1039	268288
1040	263435
1041	260883
1042	265640
1043	295559
1044	200708
1045	258741
1046	233318
1047	258644
1048	253835
1049	210020
1050	280342
1051	292553
1052	200711
1053	240737
1054	282949
1055	236133
1056	298634
1057	269851
1058	211092
1059	246738
1060	261951
1061	265138
1062	260967
1063	279680
1064	211841
1065	276378
1066	274341
1067	263450
1068	295089
1069	204640
1070	234034
1071	245719
1072	247111
1073	207859
1074	210391
1075	272694
1076	210375
1077	246427
1078	220870
1079	211845
1080	298310
1081	230751
1082	287232
1083	282574
1084	263199
1085	214425
1086	236634
1087	223233
1088	240786
1089	213427
1090	216726
1091	278979
1092	299225
1093	233689
1094	286748
1095	214190
1096	248363
1097	262844
1098	277802
1099	248812
1100	229873
1101	211762
1102	243375
1103	270065
1104	242406
1105	284262
1106	293963
1107	240565
1108	271095
1109	250712
1110	206355
1111	238016
1112	277767
1113	224496
1114	284116
1115	257751
1116	272625
1117	256099
1118	280240
1119	253380
1120	201315
1121	245982
1122	251852
1123	223402
1124	205605
1125	216901
1126	203630
1127	277899
1128	253466
1129	209352
1130	292088
1131	294245
1132	255395
1133	231831
1134	202419
1135	251788
1136	230755
1137	202405
1138	220169
1139	219306
1140	226147
1141	267865
1142	257937
1143	296226
1144	283836
1145	232565
1146	210019
1147	254675
1148	277918
1149	245236
1150	254276
1151	223558
1152	281767
1153	226920
1154	228517
1155	291230
1156	294555
1157	202837
1158	228225
1159	250297
1160	297508
1161	236987
1162	230308
1163	289710
1164	220120
1165	233470
1166	237805
1167	270502
1168	219963
1169	276136
1170	237129
1171	293978
1172	209333
1173	268101
1174	227261
1175	276102
1176	234726
1177	207515
1178	234193
1179	275597
1180	205059
1181	250384
1182	207201
1183	274568
1184	269273
1185	212924
1186	254138
1187	254395
1188	250671
1189	251254
1190	268459
1191	283374
1192	279688
1193	263040
1194	282370
1195	264814
1196	208007
1197	217730
1198	225520
1199	252389
1200	237832
1201	247508
1202	208518
1203	250430
1204	266967
1205	245215
1206	262627
1207	231059
1208	205934
1209	259795
1210	243873
1211	282701
1212	250449
1213	299149
1214	229593
1215	244390
1216	294623
1217	219254
1218	228432
1219	249436
1220	251245
1221	285889
1222	222479
1223	288015
1224	241589
1225	241219
1226	286811
1227	216434
1228	245250
1229	239450
1230	233692
1231	236999
1232	270556
1233	215908
1234	219093
1235	266489
1236	249093
1237	285385
1238	221760
1239	291506
1240	287622
1241	254386
1242	236506
1243	225479
1244	265300
1245	289921
1246	276860
1247	234962
1248	240982
1249	243547
1250	206375
1251	269954
1252	221102
1253	261710
1254	270302
1255	275170
1256	224808
1257	243175
1258	224247
1259	290960
1260	275751
1261	201668
1262	289046
1263	239441
1264	289830
1265	244509
1266	254158
1267	224663
1268	215768
1269	212491
1270	289052
1271	263893
1272	278820
1273	277443
1274	240517
1275	233400
1276	258187
1277	246648
1278	248007
1279	220772
1280	251390
1281	272284
1282	297685
1283	241780
1284	281260
1285	227469
1286	291361
1287	218644
1288	232817
1289	262364
1290	232368
1291	215672
1292	221572
1293	220829
1294	298668
1295	246748
1296	243338
1297	275799
1298	251959
1299	219195
1300	271862
1301	234233
1302	293841
1303	235314
1304	281046
1305	264167
1306	260887
1307	270566
1308	272508
1309	232850
1310	269623
1311	236658
1312	228531
1313	218134
1314	248796
1315	244078
1316	202309
1317	232530
1318	234428
1319	237433
1320	226492
1321	294110
1322	227513
1323	293760
1324	201422
1325	269612
1326	259145
1327	280360
1328	205941
1329	253786
1330	287469
1331	259345
1332	280778
1333	244794
1334	244844
1335	267266
1336	247962
1337	218749
1338	221484
1339	222480
1340	278377
1341	227195
1342	217157
1343	218058
1344	202069
1345	213336
1346	229103
1347	220970
1348	236097
1349	275057
1350	241558
1351	234826
1352	228208
1353	208494
1354	242592
1355	268362
1356	277890
1357	230877
1358	298456
1359	211830
1360	241769
1361	277736
1362	276289
1363	281790
1364	209124
1365	243540
1366	226464
1367	276579
1368	235334
1369	217822
1370	221594
1371	216867
1372	213113
1373	221523
1374	228991
1375	225963
1376	265634
1377	283530
1378	272372
1379	281770
1380	235194
1381	264221
1382	255605
1383	217827
1384	216203
1385	237747
1386	211489
1387	206270
1388	214377
1389	211552
1390	223465
1391	293406
1392	270526
1393	210327
1394	279940
1395	227376
1396	239048
1397	223805
1398	202989
1399	210602
1400	232176
1401	250326
1402	264445
1403	230592
1404	201142
1405	262295
1406	271378
1407	245120
1408	203999
1409	203930
1410	255310
1411	294491
1412	230698
1413	254275
1414	276138
1415	216176
1416	275243
1417	221577
1418	201741
1419	207578
1420	260197
1421	272604
1422	244708
1423	292198
1424	278493
1425	232232
1426	253199
1427	237594
1428	215152
1429	225804
1430	245726
1431	254340
1432	249127
1433	244748
1434	291360
1435	259221
1436	203266
1437	209016
1438	243349
1439	207344
1440	201625
1441	251326
1442	230787
1443	296371
1444	262884
1445	260612
1446	268904
1447	212963
1448	260548
1449	224720
1450	211817
1451	264373
1452	203286
1453	264875
1454	258542
1455	229002
1456	251964
1457	274836
1458	243217
1459	254213
1460	226430
1461	272111
1462	284036
1463	229917
1464	281792
1465	286178
1466	211189
1467	289311
1468	219582
1469	278133
1470	236477
1471	225252
1472	257633
1473	283819
1474	230557
1475	293022
1476	208923
1477	259101
1478	209404
1479	280702
1480	275965
1481	244113
1482	273629
1483	252910
1484	222936
1485	241588
1486	242411
1487	293827
1488	268730
1489	239530
1490	260881
1491	269707
1492	241747
1493	238077
1494	201516
1495	202395
1496	237383
1497	243071
1498	237389
1499	298198
1500	264556
1501	278555
1502	225597
1503	230179
1504	235465
1505	284643
1506	237965
1507	213622
1508	264446
1509	266122
1510	246889
1511	249679
1512	254934
1513	260425
1514	247795
1515	217764
1516	229279
1517	212187
1518	238327
1519	275767
1520	238868
1521	214337
1522	232250
1523	288272
1524	276787
1525	248966
1526	294584
1527	215324
1528	238998
1529	214976
1530	297184
1531	253245
1532	255681
1533	292396
1534	282174
1535	266591
1536	233138
1537	299992
1538	298955
1539	210031
1540	295785
1541	234294
1542	283388
1543	215341
1544	251558
1545	282796
1546	210839
1547	238363
1548	208460
1549	249561
1550	269065
1551	273368
1552	249528
1553	276565
1554	240609
1555	232476
1556	289614
1557	287373
1558	219348
1559	227569
1560	293565
1561	200805
1562	274216
1563	271805
1564	222161
1565	256517
1566	225305
1567	224056
1568	279720
1569	231821
1570	281355
1571	269182
1572	241082
1573	240250
1574	265765
1575	272569
1576	299008
1577	231847
1578	275382
1579	220447
1580	285704
1581	221705
1582	252588
1583	274490
1584	284278
1585	263839
1586	284950
1587	211436
1588	215011
1589	235364
1590	238543
1591	284413
1592	222778
1593	235812
1594	291468
1595	246833
1596	269684
1597	234608
1598	253335
1599	237314
1600	245098
1601	263544
1602	208079
1603	238682
1604	288361
1605	239139
1606	224765
1607	234818
1608	210617
1609	202993
1610	297771
1611	247875
1612	292054
1613	275649
1614	212908
1615	237673
1616	248810
1617	232291
1618	235372
1619	211866
1620	278732
1621	237504
1622	225986
1623	239398
1624	232164
1625	212828
1626	261765
1627	208572
1628	268210
1629	254618
1630	274955
1631	296738
1632	264459
1633	222569
1634	206721
1635	239257
1636	267040
1637	215951
1638	226726
1639	264106
1640	278499
1641	254786
1642	252705
1643	297506
1644	238536
1645	243884
1646	212462
1647	231907
1648	204541
1649	264432
1650	204710
1651	250086
1652	264539
1653	269896
1654	281384
1655	211319
1656	273299
1657	253651
1658	210654
1659	287352
1660	265604
1661	272600
1662	289938
1663	224332
1664	256668
1665	248804
1666	295771
1667	226051
1668	206318
1669	200504
1670	277385
1671	296032
1672	275860
1673	273581
1674	232494
1675	267509
1676	264035
1677	281504
1678	235278
1679	280967
1680	229332
1681	269396
1682	293291
1683	255655
1684	299581
1685	259458
1686	229741
1687	281729
1688	295149
1689	255982
1690	257811
1691	293670
1692	267019
1693	281338
1694	202251
1695	276473
1696	241242
1697	201768
1698	251018
1699	282562
1700	241372
1701	214837
1702	218482
1703	288692
1704	243721
1705	226738
1706	207502
1707	291546
1708	273876
1709	262330
1710	293317
1711	290775
1712	201820
1713	217858
1714	279699
1715	263748
1716	245256
1717	202545
1718	238204
1719	219945
1720	261540
1721	231028
1722	229637
1723	270168
1724	232563
1725	238387
1726	224093
1727	234139
1728	298136
1729	245788
1730	257090
1731	298383
1732	237596
1733	217007
1734	274419
1735	286062
1736	276090
1737	205169
1738	283186
1739	221560
1740	211324
1741	236984
1742	214516
1743	238734
1744	290739
1745	259801
1746	285244
1747	252390
1748	246393
1749	210079
1750	265058
1751	258531
1752	246431
1753	255563
1754	217823
1755	220344
1756	212022
1757	287279
1758	230699
1759	214754
1760	204707
1761	257666
1762	248593
1763	223206
1764	224482
1765	261743
1766	242790
1767	240411
1768	242965
1769	200729
1770	265056
1771	206857
1772	242021
1773	299883
1774	218804
1775	246486
1776	279797
1777	254032
1778	221336
1779	267286
1780	265215
1781	260302
1782	260205
1783	269262
1784	289589
1785	212771
1786	215910
1787	237899
1788	207317
1789	278306
1790	257197
1791	262308
1792	258844
1793	211018
1794	206276
1795	276711
1796	290017
1797	217206
1798	241024
1799	240909
1800	269722
1801	241425
1802	296212
1803	204399
1804	217508
1805	298329
1806	265848
1807	262876
1808	287055
1809	283415
1810	214448
1811	232180
1812	231431
1813	278440
1814	233247
1815	222337
1816	297781
1817	246813
1818	230690
1819	255287
1820	275377
1821	208411
1822	229205
1823	266752
1824	252889
1825	293067
1826	287376
1827	280356
1828	224602
1829	278724
1830	259631
1831	221224
1832	290241
1833	298314
1834	257991
1835	209078
1836	292625
1837	265208
1838	274549
1839	286610
1840	207525
1841	266928
1842	288288
1843	253312
1844	285709
1845	259771
1846	226906
1847	268205
1848	211313
1849	276727
1850	235048
1851	269628
1852	235946
1853	213964
1854	232913
1855	226420
1856	251306
1857	271725
1858	265561
1859	247709
1860	278905
1861	207516
1862	212009
1863	211648
1864	252960
1865	231584
1866	244853
1867	279644
1868	219953
1869	265787
1870	256550
1871	262297
1872	290292
1873	250395
1874	290855
1875	218515
1876	290053
1877	259696
1878	273294
1879	244195
1880	253584
1881	238319
1882	287938
1883	211815
1884	275819
1885	255387
1886	258670
1887	279514
1888	250198
1889	280985
1890	279872
1891	212769
1892	279934
1893	263585
1894	260406
1895	224812
1896	299151
1897	251417
1898	264914
1899	270297
1900	264293
1901	269564
1902	211365
1903	218597
1904	294017
1905	268861
1906	279133
1907	223518
1908	298678
1909	283046
1910	256169
1911	288702
1912	247700
1913	221079
1914	246141
1915	266156
1916	228780
1917	248559
1918	259534
1919	298378
1920	269502
1921	241309
1922	287202
1923	282690
1924	240059
1925	207606
1926	263254
1927	288854
1928	257641
1929	236838
1930	228828
1931	213987
1932	221324
1933	273086
1934	233177
1935	276616
1936	209992
1937	281555
1938	208507
1939	212192
1940	262309
1941	214367
1942	236871
1943	229766
1944	283888
1945	218155
1946	211393
1947	249092
1948	297603
1949	252071
1950	230374
1951	265894
1952	258496
1953	228393
1954	283142
1955	226917
1956	258826
1957	286335
1958	256290
1959	200463
1960	264707
1961	257850
1962	231384
1963	210484
1964	266784
1965	274422
1966	283101
1967	292270
1968	210486
1969	281611
1970	263158
1971	297401
1972	252031
1973	263974
1974	234464
1975	286375
1976	209997
1977	216062
1978	230750
1979	201868
1980	221157
1981	218550
1982	296053
1983	243476
1984	271769
1985	286894
1986	220374
1987	262392
1988	201979
1989	206507
1990	265700
1991	276016
1992	276958
1993	250661
1994	218496
1995	230729
1996	205953
1997	214977
1998	273851
[truncated: 10,096 more rows]
